# Supplementary material for: Zika virus exacerbates encephalomyelitis by inducing the production of T cell-attracting chemokines in astrocytes
Source: Int Immunol. 2025 Dec 17;38(5):318–34. doi: 10.1093/intimm/dxaf075 (PMC13150445; doi:10.1093/intimm/dxaf075)
Supplement: dxaf075_Supplementary_Data [file dxaf075_supplementary_data.zip]

Archive with 14 entries (14 files):
- Figure_International immunology FigureS1.pptx
- Figure_International immunology FigureS10.pptx
- Figure_International immunology FigureS11.pptx
- Figure_International immunology FigureS12.pptx
- Figure_International immunology FigureS13.pptx
- Figure_International immunology FigureS2.pptx
- Figure_International immunology FigureS3.pptx
- Figure_International immunology FigureS4.pptx
- Figure_International immunology FigureS5.pptx
- Figure_International immunology FigureS6.pptx
- Figure_International immunology FigureS7.pptx
- Figure_International immunology FigureS8.pptx
- Figure_International immunology FigureS9.pptx
- Table_International immunology TableS1.xlsx
