# Supplementary material for: Zika virus exacerbates encephalomyelitis by inducing the production of T cell-attracting chemokines in astrocytes
Source: Int Immunol. 2025 Dec 17;38(5):318–34. doi: 10.1093/intimm/dxaf075 (PMC13150445; doi:10.1093/intimm/dxaf075)
Supplement: dxaf075_Supplementary_Data [file dxaf075_supplementary_data.zip › Table_International immunology TableS1.xlsx]

## Sheet: Sheet1
Table 1 Primers list used in this study
Primer name	Sequence	Descriptions
IL-17A_qpF	CCAGGGAGAGCTTCATCTGT	Quantitative RT-PCR
IL-17A_qpR	AGGAAGTCCTTGGCCTCAGT	Quantitative RT-PCR
IFN-γ_qpF	ATGAACGCTACACACTGCATC	Quantitative RT-PCR
IFN-γ_qpR	CCATCCTTTTGCCAGTTCCTC	Quantitative RT-PCR
GM-CSF_qpF	ATGCCTGTCACGTTGAATGA	Quantitative RT-PCR
GM-CSF_qpR	CCGTAGACCCTGCTCGAATA	Quantitative RT-PCR
CCL2_qpF	GGCTCAGCCAGATGCAGTTA	Quantitative RT-PCR
CCL2_qpR	GGACCCATTCCTTCTTGGGG	Quantitative RT-PCR
CCL3_qpF	CCAAGTCTTCTCAGCGCCAT	Quantitative RT-PCR
CCL3_qpR	TCCGGCTGTAGGAGAAGCAG	Quantitative RT-PCR
CCL5_qpF	CCCTCACCATCATCCTCACT	Quantitative RT-PCR
CCL5_qpR	CCTTCGAGTGACAAACACGA	Quantitative RT-PCR
CCL7_qpF	CGCTGCTTTCAGCATCCAAG	Quantitative RT-PCR
CCL7_qpR	CTTGAAGATAACAGCTTCCCAGG	Quantitative RT-PCR
CCL8_qpF	CATAGCTGTCCCTGTCAGCC	Quantitative RT-PCR
CCL8_qpR	TCTGGAAAACCACAGCTTCCA	Quantitative RT-PCR
CCL9_qpF	TACTGCCCTCTCCTTCCTCA	Quantitative RT-PCR
CCL9_qpR	TTCAATTTCAAGCCCTTGCT	Quantitative RT-PCR
CCL20_qpF	CGACTGTTGCCTCTCGTACA	Quantitative RT-PCR
CCL20_qpR	AGGAGGTTCACAGCCCTTTT	Quantitative RT-PCR
ZIKV_qpF	GCTGGDGCRGACACHGGRACT	Quantitative RT-PCR
ZIKV_qpR	RTCYACYGCCATYTGGRCTG	Quantitative RT-PCR
beta-actin_qpF	GGGAATGGGTCAGAAGGACT	Quantitative RT-PCR
beta-actin_qpF	CTTCTCCATGTCGTCCCAGT	Quantitative RT-PCR
